# Supplementary material for: Prognosis and Risk Stratification of Patients with Advanced Heart Failure Followed-Up on an Outpatient Clinic
Source: Biomedicines. 2025 Nov 10;13(11):2743. doi: 10.3390/biomedicines13112743 (PMC12650475; doi:10.3390/biomedicines13112743)
Supplement: Supplementary file 1 [file biomedicines-13-02743-s001.zip]

Archive with 1 entries (1 files):
- biomedicines-3946351-supplementary.pdf
